# Supplementary material for: Tailored Functionalized Magnetic Nanoparticles to Target Breast Cancer Cells Including Cancer Stem-Like Cells
Source: Cancers (Basel). 2020 May 29;12(6):1397. doi: 10.3390/cancers12061397 (PMC7352336; doi:10.3390/cancers12061397)
Supplement: Supplementary file 1 [file cancers-12-01397-s001.zip]

Archive with 6 entries (4 files):
- suppl/
- suppl/SUPPLEMENTARY_MATERIAL_AV.doc
- suppl/Video microscopy/
- suppl/Video microscopy/S1. Videomicroscopy in control cells.avi
- suppl/Video microscopy/S2. Videomicroscopy in cells incubated with MF66.avi
- suppl/Video microscopy/S3. Videomicroscopy in cells incubated with MF66-DOX.avi
